# Supplementary material for: Distinctive Nucleic Acid Recognition by Lysine-Embedded Phenanthridine Peptides
Source: Int J Mol Sci. 2024 Apr 29;25(9):4866. doi: 10.3390/ijms25094866 (PMC11084427; doi:10.3390/ijms25094866)
Supplement: Supplementary file 1 [file ijms-25-04866-s001.zip]

Archive with 1 entries (1 files):
- ijms-2963137-supplementary.pdf
